# Supplementary material for: Sepiolite-Supported Manganese Oxide as an Efficient Catalyst for Formaldehyde Oxidation: Performance and Mechanism
Source: Molecules. 2024 Jun 13;29(12):2826. doi: 10.3390/molecules29122826 (PMC11207037; doi:10.3390/molecules29122826)
Supplement: Supplementary file 1 [file molecules-29-02826-s001.zip]

Archive with 1 entries (1 files):
- molecules-3046694-supplementary.pdf
